# Supplementary material for: Accelerated passage of gene-modified monkeys by hormone-induced precocious puberty
Source: Natl Sci Rev. 2021 May 4;8(7):nwab083. doi: 10.1093/nsr/nwab083 (PMC8310752; doi:10.1093/nsr/nwab083)
Supplement: nwab083_Supplemental_Files [file nwab083_supplemental_files.zip]

Archive with 10 entries (10 files):
- Supplementary_Figure S4.tif
- Supplementary_Figure_S1.tif
- Supplementary_Figure_S2.tif
- Supplementary_Figure_S3.tif
- Supplementary_Figure_S5.tif
- supplementary_figures_and_tables_list.docx
- Supplementary_Table_S1.docx
- Supplementary_Table_S2.docx
- Supplementary_Table_S3.docx
- supplementary-methods.docx
